# Supplementary material for: Nuclear microenvironments modulate transcription from low-affinity enhancers
Source: eLife. 2017 Nov 2;6:e28975. doi: 10.7554/eLife.28975 (PMC5695909; doi:10.7554/eLife.28975)
Supplement: Source code 1. [file elife-28975-code1.m]

function [y_norm_center, y_sum_norm_center, y_sum_norm_center_minOffset] = normalize_center_offset_min(raw_intensity)

y = raw_intensity(:,2:end);
y_size = size(y);
norm_center = y(101,:);
y_norm_center = zeros(y_size);

for m=1:y_size(2)
    y_norm_center(:,m) = y(:,m)/norm_center(m);
end

y_sum_norm_center = sum(y_norm_center,2)/y_size(2);
y_sum_norm_center_minOffset = y_sum_norm_center -min(y_sum_norm_center);

end
